# Supplementary material for: Exploring the Frequency and Risk Factors of Hyperprogressive Disease in Patients with Advanced Melanoma Treated with Immune Checkpoint Inhibitors
Source: Curr Oncol. 2024 Oct 18;31(10):6343–55. doi: 10.3390/curroncol31100472 (PMC11505979; doi:10.3390/curroncol31100472)
Supplement: Supplementary file 1 [file curroncol-31-00472-s001.zip]

Archive with 1 entries (1 files):
- curroncol-3223801-supplementary.pdf
